# Supplementary material for: Chlorido[4-(pyridin-2-yl-κN)pyrimidine-2-sulfonato-κ2 N 3,O]palladium(II)
Source: Acta Crystallogr Sect E Struct Rep Online. 2010 Nov 27;66(Pt 12):m1685. doi: 10.1107/S1600536810049184 (PMC3011378; doi:10.1107/S1600536810049184)
Supplement: Supplementary file 2 [file e-66-m1685-Isup2.hkl]

# 
# h,k,l, Fc-squared, Fo-squared, sigma(Fo-squared) and status flag 
# 
data_I
_shelx_title ' 1 in Pnma' 
_shelx_refln_list_code          4 
_shelx_F_calc_maximum      452.00 
_exptl_crystal_F_000       808.00 
_reflns_d_resolution_high  0.7487 
 
loop_ 
 _symmetry_equiv_pos_as_xyz 
 'x, y, z' 
 '-x+1/2, -y, z+1/2' 
 '-x, y+1/2, -z' 
 'x+1/2, -y+1/2, -z+1/2' 
 '-x, -y, -z' 
 'x-1/2, y, -z-1/2' 
 'x, -y-1/2, z' 
 '-x-1/2, y-1/2, z-1/2' 
 
_cell_length_a    15.4598 
_cell_length_b     6.5974 
_cell_length_c    11.0844 
_cell_angle_alpha  90.000 
_cell_angle_beta   90.000 
_cell_angle_gamma  90.000 
 
_shelx_F_squared_multiplier     1.000 
 
loop_ 
 _refln_index_h 
 _refln_index_k 
 _refln_index_l 
 _refln_F_squared_calc 
 _refln_F_squared_meas 
 _refln_F_squared_sigma 
 _refln_observed_status 
   2   0   0    24123.88    20336.79    349.54 o 
   4   0   0     1564.32     1461.67     18.31 o 
   6   0   0      364.60      343.68      7.69 o 
   8   0   0      237.08      210.98      6.75 o 
  10   0   0     1905.63     1890.45     28.02 o 
  12   0   0       54.67       53.26      6.16 o 
  14   0   0     2426.51     2433.90     37.35 o 
  16   0   0     2618.14     2454.71     49.43 o 
  18   0   0     2015.16     1931.98     44.82 o 
  20   0   0     1513.75     1529.54     57.84 o 
   2   1   0    30171.92    32974.67    443.25 o 
   4   1   0    19227.17    19773.54    234.03 o 
   6   1   0    27361.30    27586.19    266.44 o 
   8   1   0    11394.76    11573.79     86.15 o 
  10   1   0      931.66      888.41     12.05 o 
  12   1   0     2704.28     2794.72     32.08 o 
  14   1   0     8929.92     8774.91     79.39 o 
  16   1   0     2397.27     2349.91     30.27 o 
  18   1   0       45.24       40.32      5.61 o 
  20   1   0      349.86      370.13     16.04 o 
   0   2   0   204303.33   265190.06   4787.17 o 
   2   2   0    10586.20    10369.45     81.27 o 
   4   2   0     6117.86     6262.72     52.65 o 
   6   2   0     4100.27     4284.56     34.86 o 
   8   2   0      337.44      301.19      6.87 o 
  10   2   0      247.19      235.30      7.09 o 
  12   2   0      459.04      477.25     10.67 o 
  14   2   0     1856.50     1858.66     25.18 o 
  16   2   0     1663.00     1629.55     24.49 o 
  18   2   0     1498.28     1465.55     42.83 o 
  20   2   0     1366.97     1357.33     59.43 o 
   2   3   0     4241.05     4368.56     35.00 o 
   4   3   0     4484.79     4272.24     34.64 o 
   6   3   0    16212.81    16641.66    120.89 o 
   8   3   0    10682.83    11094.76     93.47 o 
  10   3   0     1204.83     1185.48     17.34 o 
  12   3   0     1353.16     1370.64     20.12 o 
  14   3   0     4840.43     4702.81     74.61 o 
  16   3   0     1481.85     1394.60     30.19 o 
  18   3   0       13.03       15.78      6.12 o 
   0   4   0    63061.18    68998.46    683.50 o 
   2   4   0     6007.39     5750.19     66.99 o 
   4   4   0     1571.76     1518.44     16.34 o 
   6   4   0      928.79      961.59     14.08 o 
   8   4   0      148.20      148.79      6.78 o 
  10   4   0      216.33      194.90      9.85 o 
  12   4   0      225.78      220.97      9.57 o 
  14   4   0     1153.66     1144.99     27.13 o 
  16   4   0     1163.85     1143.72     29.57 o 
  18   4   0      940.54      977.25     63.42 o 
   2   5   0     3384.98     3335.72     30.75 o 
   4   5   0     3182.86     3068.29     37.37 o 
   6   5   0     5205.31     5082.28     56.32 o 
   8   5   0     2607.30     2529.17     34.55 o 
  10   5   0      351.51      376.15     14.07 o 
  12   5   0      899.35      909.70     23.64 o 
  14   5   0     2725.18     2708.61     47.87 o 
  16   5   0      727.70      762.34     23.95 o 
   0   6   0    18220.80    18285.12    240.53 o 
   2   6   0     2246.08     2148.93     30.04 o 
   4   6   0      334.14      350.28     12.83 o 
   6   6   0      174.40      192.26     12.04 o 
   8   6   0       28.71       46.31      5.61 o 
  10   6   0       93.34       92.54     10.73 o 
  12   6   0       78.36       86.52      8.92 o 
  14   6   0      479.64      474.64     23.15 o 
   2   7   0      611.12      609.63     34.51 o 
   4   7   0      608.82      617.45     18.74 o 
   6   7   0     1764.59     1670.18     33.59 o 
   8   7   0     1166.35     1160.70     34.99 o 
  10   7   0      194.45      170.03     19.25 o 
  12   7   0      278.86      298.38     25.67 o 
   0   8   0     3736.83     3836.86    106.36 o 
   2   8   0      487.88      556.44     24.38 o 
   4   8   0      175.33      155.99     14.14 o 
   6   8   0      156.28      126.50     19.25 o 
   8   8   0        9.46       17.64     11.23 o 
   1   0   1    35176.86    24934.08   1220.84 o 
   2   0   1     2002.26     2204.30     21.16 o 
   3   0   1    11572.98    11126.14     79.59 o 
   4   0   1     7526.78     7662.26     61.80 o 
   5   0   1     7292.25     7119.18     67.28 o 
   6   0   1      891.02      997.99     10.86 o 
   7   0   1    10214.26    10230.80     76.12 o 
   8   0   1       19.69       16.33      2.00 o 
   9   0   1      739.46      716.40     10.18 o 
  10   0   1       44.86       59.72      3.36 o 
  11   0   1     2093.42     2071.57     22.33 o 
  12   0   1      498.26      490.41      9.21 o 
  13   0   1     3347.65     3393.63     32.82 o 
  14   0   1      730.70      772.95     21.07 o 
  15   0   1     2282.99     2358.99     29.58 o 
  16   0   1      196.68      193.55     10.42 o 
  17   0   1      883.13      890.10     19.41 o 
  18   0   1        1.61       -3.95      3.95 o 
  19   0   1      996.82      930.83     30.07 o 
  20   0   1        2.33        1.89      6.11 o 
   0   1   1     5937.10     6433.04     51.42 o 
   1   1   1     3043.03     3119.30     21.82 o 
   2   1   1     1499.58     1527.18     10.01 o 
   3   1   1      302.86      389.64      3.84 o 
   4   1   1      590.68      684.46      5.73 o 
   5   1   1     9753.40     9905.56     51.31 o 
   6   1   1        0.24        2.75      0.71 o 
   7   1   1    30237.22    30285.13    168.85 o 
   8   1   1      464.53      557.86      7.33 o 
   9   1   1     8969.21     8930.40     48.73 o 
  10   1   1      131.54      121.96      3.12 o 
  11   1   1     3804.57     3851.02     26.05 o 
  12   1   1      821.01      799.95      9.29 o 
  13   1   1     2297.66     2378.36     19.02 o 
  14   1   1        8.74        6.86      2.25 o 
  15   1   1     2928.34     2924.21     24.32 o 
  16   1   1       13.29       13.81      2.68 o 
  17   1   1      249.05      239.60      7.07 o 
  18   1   1      377.24      355.05      9.52 o 
  19   1   1      231.04      234.82      9.00 o 
  20   1   1        2.77       -1.82      4.36 o 
   1   2   1    38278.22    42585.10    213.80 o 
   2   2   1      133.22      181.19      2.39 o 
   3   2   1     7040.04     6956.62     36.60 o 
   4   2   1     1045.62     1020.25      7.44 o 
   5   2   1     1499.52     1409.19     10.11 o 
   6   2   1      111.07      134.83      2.61 o 
   7   2   1     4465.17     4494.29     26.09 o 
   8   2   1      512.13      564.58      6.10 o 
   9   2   1      989.95      968.81      9.91 o 
  10   2   1      223.67      237.74      4.78 o 
  11   2   1      762.36      740.10      8.68 o 
  12   2   1      160.43      151.58      4.45 o 
  13   2   1     2389.20     2392.06     20.63 o 
  14   2   1      260.60      265.49      6.14 o 
  15   2   1     2220.16     2204.87     21.60 o 
  16   2   1      125.86      119.02      5.71 o 
  17   2   1      949.72      941.88     16.63 o 
  18   2   1       11.83        7.65      3.04 o 
  19   2   1      866.45      845.45     21.16 o 
  20   2   1        0.03       -1.60      6.80 o 
   0   3   1      359.62      332.81      6.99 o 
   1   3   1     2134.34     2359.09     15.35 o 
   2   3   1      215.15      197.28      3.75 o 
   3   3   1      598.98      569.30      5.39 o 
   4   3   1     1070.09     1094.40      8.40 o 
   5   3   1     6576.86     6541.70     36.07 o 
   6   3   1      363.07      385.80      4.73 o 
   7   3   1    13559.77    13824.10     79.88 o 
   8   3   1      220.11      234.21      4.46 o 
   9   3   1     4005.00     3965.66     26.39 o 
  10   3   1        3.15        3.49      1.63 o 
  11   3   1     2451.48     2461.72     23.25 o 
  12   3   1      209.12      211.31      5.73 o 
  13   3   1     1965.85     1981.95     21.16 o 
  14   3   1        5.75        6.78      2.61 o 
  15   3   1     2269.97     2210.41     23.78 o 
  16   3   1        0.57        2.24      3.04 o 
  17   3   1      156.73      136.82      7.37 o 
  18   3   1      216.20      222.39      9.52 o 
  19   3   1      194.67      191.50     13.56 o 
   1   4   1    12959.31    13198.83     72.18 o 
   2   4   1       92.70       86.09      2.93 o 
   3   4   1     3203.08     3079.22     20.27 o 
   4   4   1      728.39      732.97      7.09 o 
   5   4   1     1313.74     1281.72     11.81 o 
   6   4   1       53.74       61.68      2.70 o 
   7   4   1     2185.61     2142.00     18.81 o 
   8   4   1       62.31       58.62      3.33 o 
   9   4   1      354.43      359.36      7.00 o 
  10   4   1       64.92       64.86      3.64 o 
  11   4   1      524.39      526.11     10.60 o 
  12   4   1      123.60      144.29      6.79 o 
  13   4   1     1357.38     1354.79     19.03 o 
  14   4   1      170.91      170.14      7.31 o 
  15   4   1     1219.20     1166.60     21.37 o 
  16   4   1       60.73       66.35      5.86 o 
  17   4   1      584.36      574.03     14.30 o 
  18   4   1        2.40       12.09      5.53 o 
   0   5   1      959.26      954.06     14.44 o 
   1   5   1      206.72      217.18      4.36 o 
   2   5   1      297.41      306.36      5.37 o 
   3   5   1        2.89        1.01      1.68 o 
   4   5   1       24.47       23.01      2.12 o 
   5   5   1     2223.04     2168.70     19.30 o 
   6   5   1       18.23       31.17      3.02 o 
   7   5   1     6693.05     6489.33     48.93 o 
   8   5   1       27.43       41.72      3.86 o 
   9   5   1     2449.53     2344.33     25.57 o 
  10   5   1       24.30       35.72      3.95 o 
  11   5   1     1139.18     1152.27     17.36 o 
  12   5   1      157.80      155.60      7.54 o 
  13   5   1      720.77      745.46     15.43 o 
  14   5   1        9.77       10.35      3.64 o 
  15   5   1      977.42      969.97     18.93 o 
  16   5   1       14.68       15.58      4.77 o 
   1   6   1     3692.26     3709.10     32.54 o 
   2   6   1      114.09      125.13      7.58 o 
   3   6   1     1047.25     1038.83     13.56 o 
   4   6   1      320.11      303.36      7.84 o 
   5   6   1      690.42      685.44     11.89 o 
   6   6   1       16.42       16.38      2.90 o 
   7   6   1      843.56      812.03     18.33 o 
   8   6   1        4.58        5.22      2.84 o 
   9   6   1       96.01      107.67      5.79 o 
  10   6   1       12.44       14.40      3.49 o 
  11   6   1      253.31      214.42      8.67 o 
  12   6   1       53.20       57.07      6.33 o 
  13   6   1      569.37      568.40     14.24 o 
  14   6   1       74.00       81.40      6.79 o 
  15   6   1      503.01      523.11     35.30 o 
   0   7   1       93.18      115.77      8.92 o 
   1   7   1      110.89      110.43      7.59 o 
   2   7   1       48.07       51.21      5.14 o 
   3   7   1       37.63       48.83      4.72 o 
   4   7   1       26.40       28.54      4.55 o 
   5   7   1      740.82      781.00     16.89 o 
   6   7   1        2.57       15.55      4.55 o 
   7   7   1     1902.39     1866.77     28.29 o 
   8   7   1        5.88       10.69      4.55 o 
   9   7   1      717.47      727.75     17.28 o 
  10   7   1        0.17        1.25      3.97 o 
  11   7   1      427.69      419.32     13.70 o 
  12   7   1       18.52       27.26     11.23 o 
   1   8   1     1262.09     1346.63     34.97 o 
   2   8   1        2.66       14.69      7.41 o 
   3   8   1      265.05      282.03     12.62 o 
   4   8   1       31.28       26.78      5.20 o 
   5   8   1      144.97      139.47      8.70 o 
   6   8   1        0.80       -4.25      4.25 o 
   7   8   1      170.65      186.67     17.91 o 
   8   8   1       20.22       19.70      8.02 o 
   0   0   2     6533.03     6466.49     79.50 o 
   1   0   2      809.76      805.24      9.41 o 
   2   0   2     8979.08     8424.67     66.08 o 
   3   0   2     1955.50     2061.03     17.00 o 
   4   0   2     1467.66     1326.37     12.85 o 
   5   0   2      225.55      260.08      7.79 o 
   6   0   2     7558.73     7405.77     55.98 o 
   7   0   2     6233.91     6259.39     52.95 o 
   8   0   2     2245.41     2241.70     21.35 o 
   9   0   2     6111.88     6277.04     50.44 o 
  10   0   2        6.28        7.48      2.55 o 
  11   0   2     1971.16     1996.20     21.20 o 
  12   0   2     7406.55     7169.00     59.02 o 
  13   0   2      152.26      154.40      6.53 o 
  14   0   2     2380.02     2400.74     29.14 o 
  15   0   2       47.43       53.32      4.90 o 
  16   0   2     1248.43     1258.73     35.25 o 
  17   0   2       29.58       24.54      5.82 o 
  18   0   2      678.90      667.07     20.35 o 
  19   0   2       13.21        8.82      5.19 o 
  20   0   2      971.60      929.47     25.82 o 
   1   1   2      218.45      223.00      2.66 o 
   2   1   2     4206.63     4456.90     27.82 o 
   3   1   2     3915.84     4001.27     24.10 o 
   4   1   2     1305.85     1339.66      9.43 o 
   5   1   2     6162.37     6286.71     35.54 o 
   6   1   2    12018.70    11931.78     64.69 o 
   7   1   2     4166.14     4412.56     26.59 o 
   8   1   2    16649.10    16572.07     86.10 o 
   9   1   2      161.11      183.78      3.54 o 
  10   1   2     6266.27     6210.45     39.86 o 
  11   1   2      695.94      704.27      8.31 o 
  12   1   2     1651.56     1753.29     15.18 o 
  13   1   2      100.63      105.82      3.81 o 
  14   1   2     1640.74     1640.61     16.13 o 
  15   1   2      242.42      249.11      6.85 o 
  16   1   2      744.96      762.32     12.28 o 
  17   1   2      257.22      284.36      9.86 o 
  18   1   2        5.13       10.00      3.45 o 
  19   1   2       61.99       69.71      9.86 o 
  20   1   2      211.04      213.11     10.77 o 
   0   2   2     8097.82     8146.77     59.69 o 
   1   2   2     3156.07     3385.92     20.84 o 
   2   2   2     7848.81     7758.96     44.93 o 
   3   2   2      889.35      968.73      8.10 o 
   4   2   2     1077.66      977.57      7.78 o 
   5   2   2       21.98       26.65      1.43 o 
   6   2   2     4591.95     4538.83     28.90 o 
   7   2   2     1319.43     1347.04     11.01 o 
   8   2   2     1801.64     1781.74     13.90 o 
   9   2   2     1872.25     1893.84     14.90 o 
  10   2   2        2.32        6.34      1.54 o 
  11   2   2     1592.35     1628.20     14.27 o 
  12   2   2     5493.11     5363.37     36.67 o 
  13   2   2      499.11      503.32      8.57 o 
  14   2   2     1965.60     1973.35     27.66 o 
  15   2   2        0.14       -1.12      2.41 o 
  16   2   2     1104.65     1106.69     15.69 o 
  17   2   2       10.93        6.10      3.11 o 
  18   2   2      601.38      596.88     12.85 o 
  19   2   2        0.02        5.88      6.30 o 
   1   3   2     2166.73     2233.88     14.61 o 
   2   3   2      873.42      935.82      7.84 o 
   3   3   2     1471.26     1409.77     10.86 o 
   4   3   2     1093.29     1051.14      8.16 o 
   5   3   2      688.43      640.68      6.64 o 
   6   3   2     6942.61     6828.39     39.98 o 
   7   3   2      907.52      933.15      9.80 o 
   8   3   2     9504.56     9499.69     57.83 o 
   9   3   2        7.60       15.45      2.53 o 
  10   3   2     3917.48     3841.80     29.60 o 
  11   3   2       87.67      101.01      5.68 o 
  12   3   2     1215.68     1253.37     15.56 o 
  13   3   2       28.18       36.13      3.34 o 
  14   3   2     1208.57     1191.03     16.11 o 
  15   3   2      269.57      265.34      7.63 o 
  16   3   2      550.54      548.67     11.12 o 
  17   3   2      288.18      279.40      8.84 o 
  18   3   2        4.14        1.34      3.51 o 
  19   3   2       54.18       53.58     10.73 o 
   0   4   2     4247.58     4094.75     34.63 o 
   1   4   2      416.79      428.84      5.57 o 
   2   4   2     3747.87     3558.99     23.07 o 
   3   4   2       42.89       44.00      2.14 o 
   4   4   2     1074.48     1077.75     10.55 o 
   5   4   2       11.03       16.52      1.87 o 
   6   4   2     2422.44     2375.84     18.75 o 
   7   4   2      967.30      975.35     10.68 o 
   8   4   2     1022.70     1021.73     11.98 o 
   9   4   2     1321.99     1308.11     15.32 o 
  10   4   2        0.33        7.97      2.80 o 
  11   4   2      789.51      796.92     12.26 o 
  12   4   2     2845.08     2793.32     27.22 o 
  13   4   2      176.92      182.16      7.78 o 
  14   4   2     1050.10     1018.85     16.76 o 
  15   4   2        0.59        4.45      3.08 o 
  16   4   2      638.59      612.45     13.51 o 
  17   4   2        9.42       11.41      4.29 o 
  18   4   2      390.81      404.33     21.93 o 
   1   5   2       25.36       26.70      2.15 o 
   2   5   2      282.67      292.56      5.83 o 
   3   5   2      683.27      664.76      9.66 o 
   4   5   2      386.77      377.25      6.35 o 
   5   5   2     1239.77     1198.98     13.09 o 
   6   5   2     3006.20     2942.73     25.85 o 
   7   5   2      799.85      769.99     11.42 o 
   8   5   2     4269.15     4137.77     37.63 o 
   9   5   2       51.12       58.41      4.47 o 
  10   5   2     1850.89     1784.82     21.99 o 
  11   5   2      250.17      260.74      8.20 o 
  12   5   2      589.75      608.41     12.66 o 
  13   5   2       46.63       53.16      4.98 o 
  14   5   2      581.12      559.18     12.92 o 
  15   5   2       77.14       69.56      6.12 o 
  16   5   2      298.00      287.92     10.95 o 
   0   6   2     1818.12     1851.81     27.46 o 
   1   6   2       34.39       32.44      3.22 o 
   2   6   2     1400.75     1354.77     14.85 o 
   3   6   2        3.44        1.00      2.24 o 
   4   6   2      519.38      526.68     10.33 o 
   5   6   2        1.07        6.08      2.96 o 
   6   6   2      849.69      794.38     16.16 o 
   7   6   2      438.30      438.49     10.98 o 
   8   6   2      411.83      415.84     10.98 o 
   9   6   2      666.92      626.22     12.59 o 
  10   6   2        1.08        7.89      3.23 o 
  11   6   2      319.50      303.96      9.45 o 
  12   6   2     1020.98      998.86     17.36 o 
  13   6   2       44.81       51.40      5.62 o 
  14   6   2      406.70      409.40     13.86 o 
   1   7   2       65.96       77.68      5.68 o 
   2   7   2       31.14       28.42      4.98 o 
   3   7   2      170.70      178.87      8.37 o 
   4   7   2      174.48      173.85      9.81 o 
   5   7   2      187.18      188.17      8.95 o 
   6   7   2      953.16      977.42     17.71 o 
   7   7   2      164.38      166.77      8.14 o 
   8   7   2     1286.65     1253.65     20.71 o 
   9   7   2        4.25       12.70      4.11 o 
  10   7   2      642.12      639.14     15.46 o 
  11   7   2       47.12       50.45      6.66 o 
  12   7   2      248.17      200.52     22.46 o 
   1   8   2       26.66       37.85      7.41 o 
   2   8   2      437.18      463.77     15.63 o 
   3   8   2       19.36       10.89      4.87 o 
   4   8   2      176.39      200.74     12.20 o 
   5   8   2        5.38        4.47      4.55 o 
   6   8   2      222.46      235.08     10.70 o 
   7   8   2       66.27       74.52      7.43 o 
   8   8   2      113.32      155.97     24.06 o 
   1   0   3    45145.00    35673.98    696.31 o 
   2   0   3     1168.47     1263.11     11.55 o 
   3   0   3     3153.63     2941.39     23.90 o 
   4   0   3     2375.40     2455.54     20.66 o 
   5   0   3      498.76      644.08      8.06 o 
   6   0   3      814.58      728.94      9.02 o 
   7   0   3        7.24        3.30      1.37 o 
   8   0   3     3707.35     3721.46     31.94 o 
   9   0   3     1411.92     1448.95     18.24 o 
  10   0   3     7246.33     7164.26     57.39 o 
  11   0   3       22.72       23.16      3.32 o 
  12   0   3      951.07      966.40     15.85 o 
  13   0   3     2127.43     2103.39     26.37 o 
  14   0   3      107.43      113.87      7.40 o 
  15   0   3     1684.30     1632.24     27.01 o 
  16   0   3        0.14        5.80      3.65 o 
  17   0   3     1341.25     1271.35     28.29 o 
  18   0   3       10.92       14.43      5.56 o 
  19   0   3     1327.21     1295.39     37.28 o 
  20   0   3        0.02        1.60      6.16 o 
   0   1   3      510.28      483.34      6.11 o 
   1   1   3      158.14      166.50      3.10 o 
   2   1   3     2715.15     2628.70     16.80 o 
   3   1   3     3808.87     3718.98     21.63 o 
   4   1   3     4829.99     4709.28     28.69 o 
   5   1   3    12967.54    13166.98     70.93 o 
   6   1   3     3994.30     4050.77     24.80 o 
   7   1   3     7954.86     7768.28     42.23 o 
   8   1   3        8.28       15.64      1.73 o 
   9   1   3     1658.91     1654.75     13.39 o 
  10   1   3      571.00      549.70      7.07 o 
  11   1   3     2390.08     2381.43     19.41 o 
  12   1   3     2093.59     2111.95     18.30 o 
  13   1   3     1573.75     1635.19     15.85 o 
  14   1   3      259.73      289.36      8.67 o 
  15   1   3     3553.00     3536.35     29.86 o 
  16   1   3     1190.53     1202.28     19.16 o 
  17   1   3      150.15      174.28      8.06 o 
  18   1   3      631.74      603.34     14.02 o 
  19   1   3      377.69      386.92     13.61 o 
  20   1   3      161.18      147.45     11.70 o 
   1   2   3    16338.50    16302.39     86.36 o 
   2   2   3        0.99        3.21      1.34 o 
   3   2   3     3582.54     3472.32     22.41 o 
   4   2   3      401.76      410.07      4.90 o 
   5   2   3      637.82      604.48      6.27 o 
   6   2   3     1044.76     1001.77      9.07 o 
   7   2   3      567.18      561.64      6.43 o 
   8   2   3     4827.22     4859.46     30.35 o 
   9   2   3      553.24      577.13      8.00 o 
  10   2   3     6659.40     6693.21     42.99 o 
  11   2   3      377.90      370.00      8.48 o 
  12   2   3      589.11      589.66      9.15 o 
  13   2   3     2037.60     2023.52     21.31 o 
  14   2   3       24.66       32.45      3.42 o 
  15   2   3     1061.47     1052.04     14.98 o 
  16   2   3        0.50        0.10      2.72 o 
  17   2   3      888.33      876.55     16.87 o 
  18   2   3        2.23        6.46      3.47 o 
  19   2   3     1089.93     1124.80     20.45 o 
   0   3   3        5.42        8.16      1.10 o 
   1   3   3       45.60       53.53      1.92 o 
   2   3   3     1055.74     1015.57     12.92 o 
   3   3   3      295.39      249.48      3.90 o 
   4   3   3     4112.54     4145.64     27.28 o 
   5   3   3     6075.48     6134.01     38.45 o 
   6   3   3     3772.81     3771.69     25.99 o 
   7   3   3     6902.53     6768.17     45.34 o 
   8   3   3        4.29        8.28      1.87 o 
   9   3   3     2154.47     2122.01     19.74 o 
  10   3   3      599.03      590.30      9.20 o 
  11   3   3     1648.34     1637.70     17.02 o 
  12   3   3     1606.57     1577.91     18.32 o 
  13   3   3      722.34      746.88     15.58 o 
  14   3   3      160.83      167.81      6.85 o 
  15   3   3     2089.75     2059.15     23.32 o 
  16   3   3      693.59      722.33     13.06 o 
  17   3   3      124.99      142.24      7.79 o 
  18   3   3      406.94      415.15     11.46 o 
   1   4   3     8934.21     8718.36     57.38 o 
   2   4   3       61.38       42.11      2.29 o 
   3   4   3     1822.84     1773.17     14.84 o 
   4   4   3      318.42      311.15      5.34 o 
   5   4   3      126.44      134.41      3.96 o 
   6   4   3      520.16      529.01      7.91 o 
   7   4   3      196.63      196.93      4.99 o 
   8   4   3     2114.20     2057.14     19.10 o 
   9   4   3      441.03      455.90      8.20 o 
  10   4   3     3353.14     3281.97     29.47 o 
  11   4   3      106.63      108.22      5.16 o 
  12   4   3      392.72      396.33      8.92 o 
  13   4   3     1085.31     1037.55     15.23 o 
  14   4   3       31.84       41.98      4.17 o 
  15   4   3      671.13      686.66     14.06 o 
  16   4   3        0.45        3.54      3.20 o 
  17   4   3      594.17      584.53     14.86 o 
   0   5   3      368.82      356.00     11.71 o 
   1   5   3       65.08       66.18      3.37 o 
   2   5   3      764.57      730.29      9.60 o 
   3   5   3      882.88      841.07     10.58 o 
   4   5   3     1159.38     1182.80     14.06 o 
   5   5   3     2891.98     2853.07     25.61 o 
   6   5   3      866.68      850.54     11.10 o 
   7   5   3     1890.93     1847.64     18.30 o 
   8   5   3        4.82        9.73      2.46 o 
   9   5   3      550.76      531.68      9.93 o 
  10   5   3      119.28      118.61      6.00 o 
  11   5   3      875.47      854.34     14.86 o 
  12   5   3      502.55      472.48     11.20 o 
  13   5   3      543.45      554.97     12.69 o 
  14   5   3       78.14       96.18      6.35 o 
  15   5   3     1133.13     1130.65     24.67 o 
  16   5   3      404.55      413.50     15.74 o 
   1   6   3     3398.56     3330.55     48.19 o 
   2   6   3       91.64       82.99      4.32 o 
   3   6   3      744.08      725.95     11.29 o 
   4   6   3      217.44      214.21      6.18 o 
   5   6   3       35.05       39.43      3.86 o 
   6   6   3      193.22      205.05      7.51 o 
   7   6   3       57.39       61.16      5.26 o 
   8   6   3      636.83      622.46     13.61 o 
   9   6   3      202.54      217.71      8.91 o 
  10   6   3     1175.65     1158.84     19.83 o 
  11   6   3       30.51       32.47      4.89 o 
  12   6   3      186.93      166.54      8.67 o 
  13   6   3      412.29      411.64     11.50 o 
  14   6   3       33.89       38.72      6.18 o 
   0   7   3      107.49       97.84     14.43 o 
   1   7   3        1.75       -2.53      4.63 o 
   2   7   3      243.78      247.50      9.42 o 
   3   7   3      108.89      105.09      6.19 o 
   4   7   3      441.38      450.10     11.52 o 
   5   7   3      854.92      887.97     16.45 o 
   6   7   3      319.94      336.61     11.52 o 
   7   7   3      800.57      805.62     16.42 o 
   8   7   3        6.12       10.57      4.05 o 
   9   7   3      328.42      312.55     10.65 o 
  10   7   3       49.45       46.86      5.92 o 
  11   7   3      358.77      341.21     13.16 o 
   1   8   3      697.84      730.31     27.17 o 
   2   8   3        8.97       23.98      7.06 o 
   3   8   3      270.32      289.95     15.11 o 
   4   8   3       41.63       37.59      6.69 o 
   5   8   3       71.66       51.34      8.80 o 
   6   8   3       71.57       79.01      8.47 o 
   7   8   3       47.64       57.58     10.24 o 
   0   0   4    16352.58    15196.63    309.09 o 
   1   0   4     2134.69     2211.01     18.89 o 
   2   0   4     5746.77     5369.08     46.88 o 
   3   0   4    14619.39    13832.25     99.98 o 
   4   0   4    16214.46    16288.58    117.16 o 
   5   0   4     4462.65     4294.39     34.53 o 
   6   0   4     1828.47     1825.31     17.64 o 
   7   0   4      656.10      622.02      8.69 o 
   8   0   4     3703.90     3770.33     32.65 o 
   9   0   4     2356.69     2261.51     22.40 o 
  10   0   4       17.53       29.87      9.28 o 
  11   0   4     3217.27     3238.11     39.32 o 
  12   0   4     3436.06     3424.07     53.99 o 
  13   0   4     1081.64     1072.94     20.14 o 
  14   0   4      968.44      963.14     19.15 o 
  15   0   4      990.05      956.45     19.77 o 
  16   0   4      618.08      629.94     16.18 o 
  17   0   4       28.53       26.50      5.17 o 
  18   0   4      451.32      454.52     21.08 o 
  19   0   4       13.06       12.83      7.94 o 
   1   1   4     9659.56     9592.74     49.53 o 
   2   1   4      767.86      915.78      7.28 o 
   3   1   4     6223.47     6237.31     35.08 o 
   4   1   4     1967.95     1857.81     12.76 o 
   5   1   4      617.00      578.97      6.00 o 
   6   1   4    13019.79    13319.78     69.14 o 
   7   1   4        3.05        4.58      0.94 o 
   8   1   4     5830.06     5812.57     37.06 o 
   9   1   4      262.55      273.11      5.10 o 
  10   1   4     3811.18     3878.42     27.64 o 
  11   1   4      230.37      248.37      5.33 o 
  12   1   4     1729.23     1800.28     16.57 o 
  13   1   4        0.98        2.15      2.88 o 
  14   1   4     1056.29     1098.11     16.08 o 
  15   1   4     1017.78     1016.58     15.95 o 
  16   1   4      695.88      678.76     13.18 o 
  17   1   4     2348.46     2322.11     29.66 o 
  18   1   4       14.46       10.84      4.02 o 
  19   1   4     1201.53     1213.81     21.24 o 
   0   2   4    25504.26    26687.35    205.81 o 
   1   2   4      891.16      876.19      6.78 o 
   2   2   4     7533.68     7484.07     41.96 o 
   3   2   4     7283.79     7132.27     42.32 o 
   4   2   4     5584.90     5942.18     38.75 o 
   5   2   4     3008.95     2922.27     21.14 o 
   6   2   4       11.95       12.49      1.49 o 
   7   2   4     1009.54      994.13     10.35 o 
   8   2   4     2306.13     2332.50     19.68 o 
   9   2   4     2494.47     2481.15     21.05 o 
  10   2   4      370.23      363.38      6.88 o 
  11   2   4     2534.00     2542.00     23.55 o 
  12   2   4     1813.38     1807.76     19.53 o 
  13   2   4      724.67      736.04     13.59 o 
  14   2   4      886.25      861.20     13.42 o 
  15   2   4      746.65      742.66     14.90 o 
  16   2   4      789.04      784.09     15.68 o 
  17   2   4       32.79       38.03      4.69 o 
  18   2   4      476.65      468.30     12.79 o 
  19   2   4        5.81        7.83      5.17 o 
   1   3   4     4639.55     4554.21     27.57 o 
   2   3   4      155.98      170.37      3.17 o 
   3   3   4     3895.82     3921.97     25.83 o 
   4   3   4     3047.78     2976.39     22.67 o 
   5   3   4      776.65      754.32      9.06 o 
   6   3   4     6422.79     6561.40     44.14 o 
   7   3   4       13.76       20.74      2.15 o 
   8   3   4     1836.27     1836.18     17.33 o 
   9   3   4      175.48      173.69      5.05 o 
  10   3   4     1810.54     1881.04     18.51 o 
  11   3   4      194.54      193.51      5.69 o 
  12   3   4     1443.73     1465.76     16.63 o 
  13   3   4        1.59        2.61      2.58 o 
  14   3   4     1035.18     1083.24     16.62 o 
  15   3   4      646.24      659.27     13.27 o 
  16   3   4      524.34      538.67     12.43 o 
  17   3   4     1557.61     1528.55     24.04 o 
  18   3   4       24.78       27.30      5.29 o 
   0   4   4     8210.50     8396.61    102.64 o 
   1   4   4      586.31      558.91      7.17 o 
   2   4   4     2937.40     2852.04     22.58 o 
   3   4   4     3795.57     3683.97     29.58 o 
   4   4   4     2710.79     2686.83     22.82 o 
   5   4   4     1530.40     1478.78     14.72 o 
   6   4   4      102.00      105.90      3.99 o 
   7   4   4      422.25      399.96      7.31 o 
   8   4   4      986.06      980.83     12.25 o 
   9   4   4     1215.54     1204.63     14.16 o 
  10   4   4       90.19       93.42      5.06 o 
  11   4   4     1430.83     1410.10     17.59 o 
  12   4   4     1204.53     1205.34     16.51 o 
  13   4   4      500.03      502.60     10.54 o 
  14   4   4      490.96      491.25     10.79 o 
  15   4   4      462.90      466.38     10.79 o 
  16   4   4      429.16      425.61     10.62 o 
  17   4   4       19.59       26.63      5.09 o 
   1   5   4     2438.73     2383.77     22.05 o 
   2   5   4       85.71       79.73      4.73 o 
   3   5   4     1618.52     1605.57     17.19 o 
   4   5   4      446.60      454.94      9.02 o 
   5   5   4      218.02      224.74      6.20 o 
   6   5   4     3079.86     3020.49     27.40 o 
   7   5   4        3.93        9.76      2.66 o 
   8   5   4     1597.04     1557.29     18.25 o 
   9   5   4       35.49       39.33      3.75 o 
  10   5   4     1165.06     1125.59     15.69 o 
  11   5   4       45.66       47.18      4.18 o 
  12   5   4      503.97      518.57     11.92 o 
  13   5   4        0.57        0.26      2.96 o 
  14   5   4      305.17      334.33     10.20 o 
  15   5   4      347.06      349.96     10.90 o 
  16   5   4      224.70      239.09     15.30 o 
   0   6   4     2028.68     2002.92     40.90 o 
   1   6   4      199.78      203.98      8.16 o 
   2   6   4      843.58      850.91     13.67 o 
   3   6   4     1233.49     1218.44     16.72 o 
   4   6   4     1049.43     1022.27     15.78 o 
   5   6   4      553.48      547.08     11.83 o 
   6   6   4      119.88      122.74      5.61 o 
   7   6   4      194.11      213.14      9.21 o 
   8   6   4      343.66      339.19     10.32 o 
   9   6   4      539.09      535.33     13.07 o 
  10   6   4       11.40       12.97      4.22 o 
  11   6   4      576.50      574.27     14.38 o 
  12   6   4      612.89      558.81     14.47 o 
  13   6   4      217.85      251.23     10.88 o 
  14   6   4      215.54      222.96     28.87 o 
   1   7   4      659.50      685.83     17.54 o 
   2   7   4        0.09        5.08      4.63 o 
   3   7   4      572.10      570.66     14.27 o 
   4   7   4      232.11      246.67      8.93 o 
   5   7   4      140.70      158.39      7.80 o 
   6   7   4      900.85      867.19     16.83 o 
   7   7   4       16.69       26.77      4.84 o 
   8   7   4      389.86      375.92     13.63 o 
   9   7   4       13.05       12.50      4.42 o 
  10   7   4      401.59      403.65     12.51 o 
  11   7   4       30.28       18.74      6.00 o 
   0   8   4      752.37      835.60     30.06 o 
   1   8   4       44.53       58.91      7.32 o 
   2   8   4      295.32      358.94     19.83 o 
   3   8   4      281.14      304.52     20.48 o 
   4   8   4      218.13      205.15     13.83 o 
   5   8   4      149.09      170.15     15.88 o 
   6   8   4        8.83        7.33      7.70 o 
   1   0   5     6713.62     6788.81     51.51 o 
   2   0   5     5385.20     5581.78     47.58 o 
   3   0   5     4273.53     4424.57     35.35 o 
   4   0   5     2292.08     2262.52     20.47 o 
   5   0   5     4356.83     4696.14     38.01 o 
   6   0   5     1566.38     1399.58     16.44 o 
   7   0   5     2871.16     2850.16     25.98 o 
   8   0   5     7479.93     7523.21     65.53 o 
   9   0   5      792.19      828.31     15.46 o 
  10   0   5     3178.14     3227.14     39.86 o 
  11   0   5      405.30      431.64     11.67 o 
  12   0   5     3173.11     3208.40     40.60 o 
  13   0   5     2107.31     2104.58     30.98 o 
  14   0   5     1127.07     1056.95     20.94 o 
  15   0   5      544.76      561.86     17.37 o 
  16   0   5      110.41       92.62     13.14 o 
  17   0   5       13.49       15.23      5.82 o 
  18   0   5      225.13      225.05     13.56 o 
  19   0   5      126.04      170.01     24.06 o 
   0   1   5     9924.12    10281.80     75.74 o 
   1   1   5        4.05       12.78      1.84 o 
   2   1   5     8054.19     7982.92     44.32 o 
   3   1   5     1631.46     1817.31     13.52 o 
   4   1   5     6586.06     6170.96     35.61 o 
   5   1   5     3859.72     4056.98     25.02 o 
   6   1   5     2503.00     2485.72     17.11 o 
   7   1   5     6855.01     6749.76     42.11 o 
   8   1   5       71.86       87.60      3.30 o 
   9   1   5     3868.47     3898.25     27.57 o 
  10   1   5      564.01      570.58      8.08 o 
  11   1   5     2132.27     2194.40     19.83 o 
  12   1   5      139.51      127.41      7.32 o 
  13   1   5      467.71      491.69     10.41 o 
  14   1   5      322.74      328.61      8.68 o 
  15   1   5      296.00      306.92      8.77 o 
  16   1   5     1477.42     1469.61     20.58 o 
  17   1   5        9.31       13.87      3.55 o 
  18   1   5     1571.34     1570.14     24.40 o 
  19   1   5        8.86       12.03      5.17 o 
   1   2   5     2907.80     3008.86     19.93 o 
   2   2   5     9704.28    10301.07     56.42 o 
   3   2   5     3250.41     3292.45     22.18 o 
   4   2   5     4824.41     4852.26     30.89 o 
   5   2   5     4736.38     4946.18     34.04 o 
   6   2   5      723.85      669.12     11.65 o 
   7   2   5     2840.30     2792.96     22.44 o 
   8   2   5     2963.75     2993.31     24.10 o 
   9   2   5      465.12      466.49      7.79 o 
  10   2   5     1842.61     1844.13     17.99 o 
  11   2   5      577.68      564.47      9.25 o 
  12   2   5     3256.97     3247.64     27.68 o 
  13   2   5     1894.77     1862.66     20.77 o 
  14   2   5     1418.84     1345.63     18.83 o 
  15   2   5      407.75      415.24     10.51 o 
  16   2   5      113.50      112.08      6.94 o 
  17   2   5        5.89        5.11      3.67 o 
  18   2   5      124.23      123.74      7.78 o 
   0   3   5     9863.08    10331.48     94.66 o 
   1   3   5       49.92       53.58      3.04 o 
   2   3   5     6078.74     6160.35     38.26 o 
   3   3   5     1502.88     1569.77     14.29 o 
   4   3   5     2332.39     2166.52     18.21 o 
   5   3   5     1875.79     1928.56     17.17 o 
   6   3   5      519.56      516.68      7.85 o 
   7   3   5     4952.39     4915.95     35.76 o 
   8   3   5       15.70       24.97      2.68 o 
   9   3   5     2981.80     2964.85     25.17 o 
  10   3   5      122.40      134.30      5.03 o 
  11   3   5     1433.78     1443.36     16.38 o 
  12   3   5      199.42      182.34      6.09 o 
  13   3   5      233.59      237.03      6.84 o 
  14   3   5      262.72      262.08      7.79 o 
  15   3   5      161.84      177.89      8.54 o 
  16   3   5     1251.87     1263.61     21.42 o 
  17   3   5        7.39       14.58      4.16 o 
  18   3   5     1204.99     1198.91     30.73 o 
   1   4   5     1335.52     1324.42     15.26 o 
   2   4   5     2831.34     2913.07     24.95 o 
   3   4   5     1340.62     1322.02     15.30 o 
   4   4   5     1715.48     1712.68     17.59 o 
   5   4   5     1958.24     1965.81     19.50 o 
   6   4   5      547.64      543.91      8.56 o 
   7   4   5     1222.38     1193.11     13.75 o 
   8   4   5     2111.02     2122.99     20.24 o 
   9   4   5      224.43      222.51      6.02 o 
  10   4   5     1174.97     1174.33     14.74 o 
  11   4   5      317.40      317.84      7.64 o 
  12   4   5     1610.64     1572.04     20.96 o 
  13   4   5     1069.16     1041.39     15.73 o 
  14   4   5      711.70      682.14     12.88 o 
  15   4   5      262.89      271.17      8.55 o 
  16   4   5       68.41       62.50      6.45 o 
  17   4   5       10.60       20.45      8.86 o 
   0   5   5     1879.45     1893.13     32.14 o 
   1   5   5        0.60        1.73      2.76 o 
   2   5   5     1766.85     1774.28     18.56 o 
   3   5   5      221.52      226.36      6.28 o 
   4   5   5     1703.60     1647.17     18.28 o 
   5   5   5      864.40      875.63     14.42 o 
   6   5   5      808.10      795.49     12.15 o 
   7   5   5     1763.23     1741.07     19.68 o 
   8   5   5       10.60       16.56      3.15 o 
   9   5   5     1004.88      987.86     14.47 o 
  10   5   5      215.49      206.42      7.69 o 
  11   5   5      671.24      683.55     13.41 o 
  12   5   5       12.70       16.52      3.61 o 
  13   5   5      161.31      167.03      7.36 o 
  14   5   5      130.37      132.93      7.38 o 
  15   5   5      104.71       95.02      8.33 o 
   1   6   5      617.39      615.85     13.75 o 
   2   6   5      715.69      682.00     19.40 o 
   3   6   5      414.01      397.72     10.23 o 
   4   6   5      498.64      505.70      9.94 o 
   5   6   5      489.14      477.75     11.75 o 
   6   6   5      244.11      246.74      7.20 o 
   7   6   5      298.31      311.87     10.31 o 
   8   6   5     1004.13      969.14     16.23 o 
   9   6   5       89.05      100.32      6.94 o 
  10   6   5      550.67      561.35     14.01 o 
  11   6   5       90.40       99.27      8.37 o 
  12   6   5      611.60      646.82     15.79 o 
  13   6   5      403.66      413.49     16.37 o 
   0   7   5      903.38      938.66     23.75 o 
   1   7   5        0.24        6.80      3.74 o 
   2   7   5      674.87      701.11     15.77 o 
   3   7   5       56.59       60.03      5.99 o 
   4   7   5      388.77      387.08     12.37 o 
   5   7   5      284.81      256.16     11.90 o 
   6   7   5      169.65      171.65     10.10 o 
   7   7   5      582.71      600.99     14.34 o 
   8   7   5        2.88        6.14      4.05 o 
   9   7   5      321.49      321.81     11.28 o 
  10   7   5       41.10       37.23      7.28 o 
   1   8   5      137.67      139.77     10.48 o 
   2   8   5      294.66      294.29     13.39 o 
   3   8   5      124.42      144.49     15.28 o 
   4   8   5      220.46      250.24     25.67 o 
   5   8   5      173.27      208.52     22.46 o 
   0   0   6     7218.92     7035.63     76.36 o 
   1   0   6     1949.12     2130.94     19.93 o 
   2   0   6     1647.26     1621.49     16.16 o 
   3   0   6     3774.46     3837.29     35.52 o 
   4   0   6       70.48       85.37      3.81 o 
   5   0   6     2483.02     2476.91     25.70 o 
   6   0   6       45.10       43.43      3.52 o 
   7   0   6     3268.08     3299.80     38.30 o 
   8   0   6       55.98       58.99      4.81 o 
   9   0   6     7741.74     7812.18     78.53 o 
  10   0   6      616.54      613.13     13.82 o 
  11   0   6     5296.89     5328.19     67.72 o 
  12   0   6      113.28      108.14      7.41 o 
  13   0   6     2355.40     2390.52     34.32 o 
  14   0   6      405.71      381.27     15.00 o 
  15   0   6      105.44      102.17     12.36 o 
  16   0   6      115.67      104.21      9.85 o 
  17   0   6       52.37       57.96     12.90 o 
  18   0   6      131.76      127.95     11.03 o 
   1   1   6     6691.70     6843.32     37.77 o 
   2   1   6       34.95       40.34      1.78 o 
   3   1   6     9064.90     8757.09     49.05 o 
   4   1   6     1041.33     1048.27      9.80 o 
   5   1   6     9665.30     9605.12     54.01 o 
   6   1   6     1655.76     1625.11     13.83 o 
   7   1   6     3196.67     3182.03     22.99 o 
   8   1   6      622.91      600.96      8.44 o 
   9   1   6      392.40      391.85      7.60 o 
  10   1   6        1.52        7.55      2.32 o 
  11   1   6       63.51       77.63      6.57 o 
  12   1   6      458.99      492.39     12.43 o 
  13   1   6      391.57      416.46      9.81 o 
  14   1   6      797.17      785.65     14.02 o 
  15   1   6     1104.89     1128.60     17.56 o 
  16   1   6      111.47      117.68      6.53 o 
  17   1   6      957.81      933.84     16.70 o 
  18   1   6       12.31       14.12      5.08 o 
   0   2   6     3141.22     3087.30     26.91 o 
   1   2   6      373.50      408.27      5.95 o 
   2   2   6      869.75      825.36      8.49 o 
   3   2   6      516.91      530.83      6.53 o 
   4   2   6       27.64       29.12      2.18 o 
   5   2   6     1318.60     1311.86     13.05 o 
   6   2   6      311.56      305.07      5.93 o 
   7   2   6     4524.28     4482.36     32.92 o 
   8   2   6       29.48       35.36      2.76 o 
   9   2   6     8578.86     8580.27     57.43 o 
  10   2   6      252.42      254.18      6.27 o 
  11   2   6     4276.04     4330.71     36.31 o 
  12   2   6      175.32      160.72      6.02 o 
  13   2   6     1389.68     1376.21     19.11 o 
  14   2   6      301.62      291.84      8.74 o 
  15   2   6       34.19       39.99      4.62 o 
  16   2   6       60.81       60.92      5.50 o 
  17   2   6       56.98       61.82      6.20 o 
  18   2   6       98.13       88.44     18.58 o 
   1   3   6     1885.42     1876.52     16.24 o 
   2   3   6        5.81        8.08      2.02 o 
   3   3   6     5686.47     5588.36     41.16 o 
   4   3   6      378.55      360.96      6.44 o 
   5   3   6     8423.32     8338.36     54.99 o 
   6   3   6     1218.07     1196.16     13.20 o 
   7   3   6     2760.61     2742.08     23.84 o 
   8   3   6      639.35      617.27      9.55 o 
   9   3   6      434.78      441.97      8.21 o 
  10   3   6        4.29        8.23      2.36 o 
  11   3   6      222.38      214.54      6.31 o 
  12   3   6      272.76      284.83      7.91 o 
  13   3   6      367.06      368.32     10.31 o 
  14   3   6      462.90      453.74     11.31 o 
  15   3   6      698.85      743.81     16.13 o 
  16   3   6       75.25       76.86      6.29 o 
  17   3   6      593.74      616.43     15.31 o 
   0   4   6     2180.77     2115.38     33.44 o 
   1   4   6      296.97      289.12      6.97 o 
   2   4   6      582.42      535.83      9.58 o 
   3   4   6      550.27      538.22      8.98 o 
   4   4   6        6.52        4.96      2.35 o 
   5   4   6      728.24      701.05     10.70 o 
   6   4   6       70.83       71.31      4.16 o 
   7   4   6     2103.98     2067.40     21.41 o 
   8   4   6        8.64       12.72      2.53 o 
   9   4   6     4116.44     4102.96     35.44 o 
  10   4   6      197.46      207.54      6.36 o 
  11   4   6     2354.70     2375.14     25.96 o 
  12   4   6       71.38       82.89      5.21 o 
  13   4   6      931.34      928.95     15.14 o 
  14   4   6      190.12      191.05      8.21 o 
  15   4   6       36.52       44.79      6.99 o 
  16   4   6       51.45       58.50      9.63 o 
   1   5   6     1673.79     1614.81     21.10 o 
   2   5   6       31.95       32.00      4.48 o 
   3   5   6     2088.78     2035.95     24.55 o 
   4   5   6      291.63      287.01      7.86 o 
   5   5   6     2114.04     2118.72     22.07 o 
   6   5   6      480.23      467.97      9.45 o 
   7   5   6      699.80      676.72     11.82 o 
   8   5   6      167.87      175.39      6.49 o 
   9   5   6      130.61      129.79      6.03 o 
  10   5   6        1.20        0.11      2.65 o 
  11   5   6       21.06       16.13      3.96 o 
  12   5   6      189.14      184.85      8.09 o 
  13   5   6      140.14      141.64      7.51 o 
  14   5   6      267.40      259.19      9.74 o 
   0   6   6      811.90      794.50     29.57 o 
   1   6   6      186.39      192.35      7.62 o 
   2   6   6      221.15      228.65      8.88 o 
   3   6   6      420.70      393.08     11.59 o 
   4   6   6       13.35       23.05      4.11 o 
   5   6   6      336.30      330.20      8.96 o 
   6   6   6       31.36       33.07      4.21 o 
   7   6   6      716.52      725.51     13.42 o 
   8   6   6        2.01        5.54      3.13 o 
   9   6   6     1332.41     1398.26     20.73 o 
  10   6   6       73.57       69.81      5.97 o 
  11   6   6      888.29      932.13     18.94 o 
  12   6   6       29.62       31.46      6.53 o 
   1   7   6      468.53      470.77     13.42 o 
   2   7   6        0.24        4.43      3.62 o 
   3   7   6      681.61      679.55     16.17 o 
   4   7   6       53.82       68.14      6.49 o 
   5   7   6      768.52      815.20     16.99 o 
   6   7   6      199.04      221.54     12.33 o 
   7   7   6      248.80      242.85     12.95 o 
   8   7   6       97.36      101.69      8.54 o 
   9   7   6       63.22       52.92     16.04 o 
   0   8   6      190.11      190.88     22.46 o 
   1   8   6       33.96       29.55      7.41 o 
   2   8   6       57.51       67.05     15.24 o 
   1   0   7      161.99      156.46      7.29 o 
   2   0   7     4125.91     4066.68     34.52 o 
   3   0   7      283.17      268.29      6.77 o 
   4   0   7     4918.04     4880.15     44.65 o 
   5   0   7      243.08      255.83      6.85 o 
   6   0   7     3084.46     3188.50     32.49 o 
   7   0   7      215.93      229.22      8.09 o 
   8   0   7     4352.65     4348.12     56.47 o 
   9   0   7       26.85       24.99      4.67 o 
  10   0   7     4540.34     4527.54     62.73 o 
  11   0   7       16.57       20.54      4.03 o 
  12   0   7     3344.87     3371.70     80.59 o 
  13   0   7       58.79       57.74      7.29 o 
  14   0   7     1033.87     1083.11     33.37 o 
  15   0   7       70.33       73.68      8.50 o 
  16   0   7       39.77       37.03      9.79 o 
  17   0   7       68.83       86.61     13.23 o 
  18   0   7       89.99       88.21     17.64 o 
   0   1   7     8768.40     8737.39    128.82 o 
   1   1   7        0.03       -1.12      1.12 o 
   2   1   7     8106.23     8078.34     62.70 o 
   3   1   7      256.16      254.75      4.60 o 
   4   1   7     7140.22     7401.27     43.11 o 
   5   1   7      843.91      883.42     11.00 o 
   6   1   7     2146.96     2146.74     20.02 o 
   7   1   7      424.60      410.72      7.60 o 
   8   1   7      185.31      182.76      5.97 o 
   9   1   7      480.85      468.99      9.60 o 
  10   1   7      103.36       99.42      5.14 o 
  11   1   7       88.24       86.48      5.13 o 
  12   1   7      183.96      172.94      6.93 o 
  13   1   7      107.00      130.16      6.35 o 
  14   1   7      463.71      465.26     10.99 o 
  15   1   7      275.41      286.88      8.92 o 
  16   1   7     2068.75     2084.92     31.52 o 
  17   1   7       41.64       50.39      6.10 o 
  18   1   7     1524.08     1584.12     61.05 o 
   1   2   7     1481.62     1463.82     13.43 o 
   2   2   7     3925.66     3876.87     26.29 o 
   3   2   7      127.27      137.09      4.19 o 
   4   2   7     4513.67     4431.74     34.03 o 
   5   2   7     1248.86     1263.47     13.24 o 
   6   2   7     2402.86     2448.23     21.04 o 
   7   2   7      582.76      570.37      8.74 o 
   8   2   7     3093.01     3080.13     27.39 o 
   9   2   7      133.58      130.44      5.19 o 
  10   2   7     3474.71     3374.42     45.63 o 
  11   2   7       53.10       58.06      4.49 o 
  12   2   7     2850.10     2895.32     30.56 o 
  13   2   7       17.45       15.66      3.55 o 
  14   2   7      962.59      991.57     16.62 o 
  15   2   7      118.02      114.47      6.68 o 
  16   2   7       41.97       45.31      5.14 o 
  17   2   7      108.47      130.94      8.06 o 
   0   3   7     6527.28     6542.76     66.01 o 
   1   3   7      112.38      120.17      4.82 o 
   2   3   7     5493.06     5434.16     47.09 o 
   3   3   7      856.86      863.22     12.20 o 
   4   3   7     4026.70     4095.31     32.94 o 
   5   3   7      763.10      764.47     11.10 o 
   6   3   7     1049.35     1048.49     12.63 o 
   7   3   7       60.35       58.03      3.51 o 
   8   3   7      129.11      115.82      4.69 o 
   9   3   7      617.37      582.83     10.34 o 
  10   3   7       39.54       36.37      3.90 o 
  11   3   7       65.63       55.66      4.35 o 
  12   3   7       84.59       79.40      5.53 o 
  13   3   7      175.81      184.41      7.88 o 
  14   3   7      346.69      349.31     10.55 o 
  15   3   7      262.42      265.29      9.91 o 
  16   3   7     1517.32     1513.41     35.67 o 
   1   4   7      527.88      518.96     10.69 o 
   2   4   7     2050.81     2034.80     21.93 o 
   3   4   7      114.09      114.18      6.86 o 
   4   4   7     2392.01     2331.62     24.38 o 
   5   4   7      260.13      257.18      6.71 o 
   6   4   7     1306.21     1301.54     16.08 o 
   7   4   7      158.77      152.22      5.85 o 
   8   4   7     1705.72     1681.66     19.55 o 
   9   4   7       49.34       51.08      4.17 o 
  10   4   7     1971.38     1964.73     22.46 o 
  11   4   7       10.55       18.34      3.57 o 
  12   4   7     1687.66     1695.56     21.27 o 
  13   4   7       13.21       18.77      3.66 o 
  14   4   7      597.56      603.51     13.56 o 
  15   4   7       45.64       32.18      5.87 o 
   0   5   7     2491.43     2417.99     39.94 o 
   1   5   7        0.03        4.11      3.13 o 
   2   5   7     2253.77     2167.13     26.36 o 
   3   5   7       31.90       48.45      6.94 o 
   4   5   7     1969.14     1967.64     22.87 o 
   5   5   7      242.99      232.26      7.48 o 
   6   5   7      626.38      630.82     12.10 o 
   7   5   7      170.67      171.79      6.69 o 
   8   5   7       39.19       36.84      3.95 o 
   9   5   7       76.10       71.87      4.98 o 
  10   5   7       34.13       34.51      4.36 o 
  11   5   7       35.79       30.83      4.54 o 
  12   5   7       60.31       54.91      5.64 o 
  13   5   7       33.68       39.95      5.59 o 
   1   6   7      151.38      163.30      8.13 o 
   2   6   7      596.23      573.09     12.97 o 
   3   6   7       58.56       62.45      5.77 o 
   4   6   7      769.81      740.75     14.94 o 
   5   6   7       24.38       37.15      4.84 o 
   6   6   7      579.83      597.09     12.66 o 
   7   6   7       24.66       24.00      4.32 o 
   8   6   7      856.03      872.91     15.91 o 
   9   6   7       17.09       20.64      4.74 o 
  10   6   7      884.24      875.69     16.66 o 
  11   6   7        1.23        6.74      5.02 o 
   0   7   7      843.72      825.93     31.61 o 
   1   7   7        6.73        9.70      4.67 o 
   2   7   7      759.11      777.29     16.47 o 
   3   7   7       46.23       73.88      6.39 o 
   4   7   7      679.39      667.44     16.73 o 
   5   7   7      100.35      116.35     10.51 o 
   6   7   7      238.22      251.39     10.21 o 
   7   7   7       29.56       18.71      7.41 o 
   0   0   8      971.77      960.12     17.92 o 
   1   0   8     1043.44     1044.56     14.61 o 
   2   0   8       19.45       16.37      2.76 o 
   3   0   8     4509.13     4482.09     42.46 o 
   4   0   8       54.40       52.70      3.78 o 
   5   0   8     3115.11     3116.25     37.03 o 
   6   0   8       34.15       33.93      3.97 o 
   7   0   8     2684.75     2743.72     34.95 o 
   8   0   8        1.26       -0.64      2.50 o 
   9   0   8     2194.38     2231.65     37.69 o 
  10   0   8       40.45       31.79      5.82 o 
  11   0   8     4540.31     4566.66     64.66 o 
  12   0   8      158.22      165.72     13.11 o 
  13   0   8     1528.46     1560.13     49.16 o 
  14   0   8       42.13       47.99      7.29 o 
  15   0   8      259.56      251.49     13.50 o 
  16   0   8        0.02        2.25      5.44 o 
  17   0   8       57.58       67.36     16.04 o 
   1   1   8     5168.15     5337.50     34.28 o 
   2   1   8       70.21       65.58      3.46 o 
   3   1   8     6743.52     6855.64     55.33 o 
   4   1   8        3.32       11.65      2.92 o 
   5   1   8     1681.17     1718.53     17.26 o 
   6   1   8      271.94      249.52      6.31 o 
   7   1   8        3.61        7.09      2.20 o 
   8   1   8        5.95        9.99      4.32 o 
   9   1   8      227.36      217.74      6.78 o 
  10   1   8       58.12       77.09      4.94 o 
  11   1   8      110.34      101.22      7.14 o 
  12   1   8        0.15       -1.20      2.67 o 
  13   1   8      137.83      143.50      6.72 o 
  14   1   8        4.12       13.72      3.74 o 
  15   1   8     1702.55     1715.05     25.80 o 
  16   1   8        0.93        4.79      3.67 o 
  17   1   8     1682.67     1573.19     61.06 o 
   0   2   8       48.14       66.90      7.74 o 
   1   2   8     1330.30     1339.02     14.31 o 
   2   2   8      138.48      136.26      5.00 o 
   3   2   8     5314.13     5325.79     39.65 o 
   4   2   8      312.33      311.99      8.34 o 
   5   2   8     2823.53     2771.90     24.79 o 
   6   2   8       81.80       74.60      3.92 o 
   7   2   8     1546.02     1538.40     17.34 o 
   8   2   8        7.79        9.74      2.46 o 
   9   2   8     1368.56     1382.93     16.99 o 
  10   2   8        1.43        1.64      2.59 o 
  11   2   8     3864.80     3766.31     39.18 o 
  12   2   8      274.16      262.61      8.57 o 
  13   2   8     1566.72     1583.94     21.90 o 
  14   2   8       27.49       26.92      4.24 o 
  15   2   8      272.71      291.06     10.30 o 
  16   2   8        6.48       11.32      4.01 o 
   1   3   8     4256.02     4329.75     36.91 o 
   2   3   8      354.96      351.82      9.10 o 
   3   3   8     4404.66     4502.27     56.84 o 
   4   3   8       68.61       71.34      6.50 o 
   5   3   8      853.19      834.12     13.92 o 
   6   3   8      259.77      256.29      6.68 o 
   7   3   8        0.49        0.56      2.19 o 
   8   3   8       97.90       92.33      4.86 o 
   9   3   8       86.64       81.64      4.88 o 
  10   3   8       92.95      101.47      6.18 o 
  11   3   8       32.96       38.22      4.13 o 
  12   3   8        3.03        1.52      3.17 o 
  13   3   8       95.09       97.17      6.51 o 
  14   3   8        2.00        2.43      3.39 o 
  15   3   8     1253.36     1271.70     20.83 o 
   0   4   8       69.60       76.70      7.06 o 
   1   4   8      503.45      505.72     12.66 o 
   2   4   8       42.75       45.29      4.22 o 
   3   4   8     2193.13     2162.50     23.58 o 
   4   4   8      107.85      107.97      6.09 o 
   5   4   8     1517.19     1503.82     21.41 o 
   6   4   8       17.53       12.19      3.17 o 
   7   4   8     1118.15     1123.11     17.18 o 
   8   4   8        2.79        4.31      2.98 o 
   9   4   8     1055.72     1060.95     16.84 o 
  10   4   8        1.18        4.11      3.34 o 
  11   4   8     2244.94     2222.50     41.95 o 
  12   4   8      124.06      115.57      7.03 o 
  13   4   8      848.65      851.08     16.37 o 
  14   4   8       14.67        9.30      5.38 o 
   1   5   8     1522.67     1546.50     21.85 o 
   2   5   8        8.56        9.22      3.67 o 
   3   5   8     2259.32     2286.81     36.18 o 
   4   5   8        1.92       15.38      4.12 o 
   5   5   8      755.86      733.33     13.30 o 
   6   5   8       81.62       84.79      7.51 o 
   7   5   8       26.75       18.51      3.71 o 
   8   5   8        0.05       -2.69      2.72 o 
   9   5   8       48.78       43.35      4.83 o 
  10   5   8       11.88        9.51      4.01 o 
  11   5   8       50.73       49.37      5.40 o 
  12   5   8        1.04       -3.74      3.74 o 
   0   6   8       95.51      101.56      9.54 o 
   1   6   8      164.67      157.76      7.83 o 
   2   6   8        2.76        7.98      3.62 o 
   3   6   8      787.45      798.49     16.05 o 
   4   6   8       14.80       13.23      4.11 o 
   5   6   8      637.45      617.85     17.63 o 
   6   6   8        1.27        0.01      3.53 o 
   7   6   8      500.69      481.00     13.04 o 
   8   6   8        0.02       -0.36      3.59 o 
   9   6   8      524.30      527.20     12.88 o 
  10   6   8        9.05       14.65      7.06 o 
   1   7   8      675.42      734.12     16.47 o 
   2   7   8        7.95       16.98      4.99 o 
   3   7   8      805.62      799.73     17.22 o 
   4   7   8        0.04        7.68      4.84 o 
   5   7   8      216.87      222.97     13.89 o 
   1   0   9       11.19       12.21      2.93 o 
   2   0   9        8.24       10.74      3.00 o 
   3   0   9       23.16       36.97      3.56 o 
   4   0   9     2717.80     2654.18     29.39 o 
   5   0   9      140.56      134.79      7.15 o 
   6   0   9      719.29      797.16     30.09 o 
   7   0   9       19.04       24.34      6.87 o 
   8   0   9     2842.92     2870.79     44.76 o 
   9   0   9       18.88       25.34      5.82 o 
  10   0   9     6485.46     6354.30     82.91 o 
  11   0   9        0.25        4.64      5.25 o 
  12   0   9     2509.51     2535.53     76.86 o 
  13   0   9        0.19        5.18      5.38 o 
  14   0   9      206.25      190.24     24.80 o 
  15   0   9       70.89       57.32      8.23 o 
  16   0   9        0.45        1.60      9.62 o 
   0   1   9       70.60       88.67      6.14 o 
   1   1   9       31.38       34.77      2.79 o 
   2   1   9     2908.55     2997.56     25.15 o 
   3   1   9      474.34      453.94      8.72 o 
   4   1   9     6928.09     6841.54     55.84 o 
   5   1   9        4.36       12.57      5.57 o 
   6   1   9     1881.19     1890.15     19.41 o 
   7   1   9        0.06       -2.50      2.59 o 
   8   1   9      220.97      185.20      6.62 o 
   9   1   9        9.58        5.48      2.72 o 
  10   1   9      170.03      183.45      8.80 o 
  11   1   9       15.68       19.04      3.83 o 
  12   1   9      786.92      808.26     16.19 o 
  13   1   9       15.42       14.09      3.96 o 
  14   1   9      873.43      940.41     18.49 o 
  15   1   9       14.98       12.22      4.23 o 
   1   2   9        6.92        4.81      2.19 o 
   2   2   9      207.37      217.24      8.37 o 
   3   2   9       23.70       22.58      3.47 o 
   4   2   9     1186.04     1239.78     17.35 o 
   5   2   9       79.76       71.87      4.25 o 
   6   2   9      838.95      849.04     19.12 o 
   7   2   9        4.41        6.44      2.41 o 
   8   2   9     3592.35     3548.76     42.96 o 
   9   2   9       11.38       15.71      3.35 o 
  10   2   9     6029.41     5910.46     55.72 o 
  11   2   9        0.70        7.11      3.28 o 
  12   2   9     1783.92     1811.71     23.76 o 
  13   2   9        0.04        2.02      3.15 o 
  14   2   9       81.78       76.66      7.65 o 
  15   2   9       58.32       54.06      5.50 o 
   0   3   9       19.90       18.18      4.63 o 
   1   3   9       32.07       32.51      3.79 o 
   2   3   9     1625.43     1669.79     19.58 o 
   3   3   9      209.55      206.05      6.61 o 
   4   3   9     5624.38     5532.48     66.40 o 
   5   3   9        4.57        9.67      3.46 o 
   6   3   9     1973.03     1909.68     24.01 o 
   7   3   9        2.89        8.84      3.29 o 
   8   3   9      187.62      163.43      6.78 o 
   9   3   9       23.98       23.86      3.82 o 
  10   3   9      232.34      246.21      8.44 o 
  11   3   9       14.54       13.70      3.78 o 
  12   3   9      718.12      718.03     14.54 o 
  13   3   9        8.56       13.35      4.05 o 
  14   3   9      596.90      615.00     15.52 o 
   1   4   9        2.80       -1.93      3.35 o 
   2   4   9       23.65       24.51      3.96 o 
   3   4   9       27.37       37.31      4.22 o 
   4   4   9      907.13      889.48     14.43 o 
   5   4   9       13.06       16.21      3.49 o 
   6   4   9      448.04      473.70     11.51 o 
   7   4   9        0.36       -0.40      3.11 o 
   8   4   9     1759.12     1709.16     23.99 o 
   9   4   9        7.20        9.15      4.06 o 
  10   4   9     3309.38     3298.77     47.78 o 
  11   4   9        1.47       12.69      4.18 o 
  12   4   9     1161.63     1151.41     19.22 o 
  13   4   9        0.04        1.98      4.42 o 
   0   5   9       98.60      104.03      8.92 o 
   1   5   9        9.47        3.56      3.21 o 
   2   5   9     1130.71     1164.99     19.10 o 
   3   5   9      108.61      117.14      6.75 o 
   4   5   9     2040.06     2045.64     27.11 o 
   5   5   9        0.29        2.42      3.67 o 
   6   5   9      506.00      503.53     12.56 o 
   7   5   9        1.62       -1.48      3.17 o 
   8   5   9       84.33       84.14      6.51 o 
   9   5   9       13.22       12.31      4.26 o 
  10   5   9       31.64       32.82      5.68 o 
  11   5   9        6.46        5.13      5.38 o 
   1   6   9       16.03       14.55      4.15 o 
   2   6   9        0.32        8.60      5.86 o 
   3   6   9       14.63       29.19      4.79 o 
   4   6   9      500.95      520.93     17.70 o 
   5   6   9       11.04       13.04      4.41 o 
   6   6   9      201.48      210.09     10.73 o 
   7   6   9        0.08       -4.13      4.13 o 
   8   6   9      634.66      684.75     23.71 o 
   0   0  10      463.61      448.57     15.89 o 
   1   0  10        3.48        7.67      3.01 o 
   2   0  10      180.22      195.83      9.03 o 
   3   0  10      403.15      422.60     10.81 o 
   4   0  10      260.43      247.75     20.05 o 
   5   0  10     1488.83     1500.12     28.68 o 
   6   0  10      204.06      229.09     17.70 o 
   7   0  10     1384.72     1461.72     58.66 o 
   8   0  10        6.04       22.45      5.82 o 
   9   0  10     3887.65     3896.03     57.89 o 
  10   0  10       56.94       57.57      7.68 o 
  11   0  10     2973.07     2949.05     49.98 o 
  12   0  10      137.91      151.41     11.04 o 
  13   0  10      775.81      769.08     23.40 o 
  14   0  10      289.65      342.12     15.93 o 
   1   1  10     1076.93     1073.71     15.07 o 
   2   1  10        0.07       -2.25      2.25 o 
   3   1  10     6218.21     6055.77     48.37 o 
   4   1  10       26.90       17.33      3.14 o 
   5   1  10     2534.50     2621.27     45.06 o 
   6   1  10      333.89      313.55      8.78 o 
   7   1  10      896.57      820.46     14.81 o 
   8   1  10      694.29      699.73     12.74 o 
   9   1  10        4.98       17.60      4.18 o 
  10   1  10      529.68      552.87     12.98 o 
  11   1  10      146.80      156.52      7.88 o 
  12   1  10       67.01       72.33      6.05 o 
  13   1  10      222.00      248.21      9.68 o 
  14   1  10       17.23       28.43      5.22 o 
   0   2  10       74.10      101.27      9.07 o 
   1   2  10       54.31       58.14      4.41 o 
   2   2  10       72.48       87.30      5.38 o 
   3   2  10      816.92      824.07     13.94 o 
   4   2  10      461.65      437.39     10.23 o 
   5   2  10     1434.43     1370.91     24.32 o 
   6   2  10      433.00      423.40     15.27 o 
   7   2  10      810.81      870.23     15.28 o 
   8   2  10        7.99       18.40      3.83 o 
   9   2  10     2619.40     2552.32     28.48 o 
  10   2  10      127.47      129.47      7.14 o 
  11   2  10     2454.60     2414.54     37.83 o 
  12   2  10      179.23      177.93      8.50 o 
  13   2  10      806.03      833.35     19.03 o 
  14   2  10      212.78      261.01     14.76 o 
   1   3  10     1158.67     1167.89     17.81 o 
   2   3  10       22.47       17.58      4.13 o 
   3   3  10     3999.15     3825.32     38.45 o 
   4   3  10        0.96       -0.58      3.11 o 
   5   3  10     1159.11     1182.79     18.40 o 
   6   3  10      276.92      265.27      9.57 o 
   7   3  10      399.93      361.96     10.28 o 
   8   3  10      644.43      610.26     13.43 o 
   9   3  10        0.08        1.13      3.34 o 
  10   3  10      412.73      437.21     14.36 o 
  11   3  10       48.17       42.46      5.62 o 
  12   3  10       33.73       33.30      5.51 o 
  13   3  10      143.59      131.99     10.16 o 
   0   4  10      136.55      153.99     10.47 o 
   1   4  10       19.37       16.31      4.02 o 
   2   4  10       88.68       90.52      5.86 o 
   3   4  10      428.10      428.98     11.12 o 
   4   4  10      184.52      179.19      8.51 o 
   5   4  10      825.06      798.76     16.03 o 
   6   4  10      149.82      152.25      8.36 o 
   7   4  10      516.31      518.32     12.60 o 
   8   4  10        5.50        8.83      4.18 o 
   9   4  10     1568.02     1532.42     23.71 o 
  10   4  10       36.74       47.05      5.79 o 
  11   4  10     1449.72     1434.95     26.31 o 
  12   4  10       69.62       59.34     16.04 o 
   1   5  10      343.85      347.64     11.00 o 
   2   5  10        6.76        5.10      3.87 o 
   3   5  10     1953.73     1906.33     26.55 o 
   4   5  10       29.58       21.31      5.67 o 
   5   5  10      775.03      816.12     16.46 o 
   6   5  10      102.24       96.47      8.39 o 
   7   5  10      265.52      244.30     12.28 o 
   8   5  10      185.80      198.68      9.33 o 
   9   5  10        2.14        4.63      5.17 o 
   0   6  10       72.34       65.86      9.26 o 
   1   6  10        0.29       -0.35      3.74 o 
   2   6  10       54.10       52.00      6.05 o 
   3   6  10      109.25      106.87      7.45 o 
   4   6  10       73.88       85.25      7.08 o 
   5   6  10      333.91      332.00     33.69 o 
   1   0  11      919.93      962.92     21.00 o 
   2   0  11     2001.07     2047.33     33.73 o 
   3   0  11     1302.46     1323.42     31.81 o 
   4   0  11     2532.91     2517.49     52.32 o 
   5   0  11      471.38      469.21     18.70 o 
   6   0  11      975.60     1038.80     52.19 o 
   7   0  11      109.85      115.09     13.14 o 
   8   0  11      713.69      738.74     26.41 o 
   9   0  11       12.06       17.18      6.32 o 
  10   0  11      893.86      971.84     55.74 o 
  11   0  11       48.85       67.39     10.20 o 
  12   0  11     1443.30     1446.59     89.97 o 
  13   0  11       88.60       83.30     10.23 o 
   0   1  11     4278.77     4251.68     56.20 o 
   1   1  11       33.51       19.93      4.55 o 
   2   1  11     3360.42     3361.62     37.45 o 
   3   1  11      104.75      105.42      6.46 o 
   4   1  11     1819.44     1816.51     24.87 o 
   5   1  11      876.11      846.39     16.30 o 
   6   1  11      179.58      153.20      7.05 o 
   7   1  11      628.08      592.79     14.12 o 
   8   1  11       63.28       63.49      6.03 o 
   9   1  11      586.25      630.39     24.38 o 
  10   1  11        5.40       11.25      3.79 o 
  11   1  11      238.00      228.02     10.31 o 
  12   1  11       10.06       21.04      4.66 o 
  13   1  11      248.24      286.69     22.82 o 
   1   2  11     1404.90     1394.79     28.99 o 
   2   2  11     1679.15     1668.58     31.04 o 
   3   2  11      944.45      934.60     15.99 o 
   4   2  11     2105.71     2079.22     25.76 o 
   5   2  11       95.51       95.72      6.04 o 
   6   2  11      777.09      805.92     15.07 o 
   7   2  11       14.86       13.79      4.34 o 
   8   2  11      581.18      601.88     16.99 o 
   9   2  11       34.01       35.28      5.29 o 
  10   2  11      777.74      801.34     24.53 o 
  11   2  11        1.63        8.57      4.88 o 
  12   2  11     1251.66     1296.97     22.63 o 
  13   2  11       52.44       56.19     10.73 o 
   0   3  11     2686.93     2619.23     52.36 o 
   1   3  11       81.14       74.32      6.29 o 
   2   3  11     2196.34     2195.71     33.94 o 
   3   3  11      271.74      262.36     10.01 o 
   4   3  11     1271.49     1272.53     19.60 o 
   5   3  11      692.07      651.08     13.88 o 
   6   3  11      149.60      153.11      7.52 o 
   7   3  11      271.49      251.18      9.96 o 
   8   3  11       34.35       42.87      5.71 o 
   9   3  11      251.13      258.87     10.73 o 
  10   3  11        1.32        3.43      4.30 o 
  11   3  11      166.98      143.92      9.14 o 
   1   4  11      643.26      637.06     15.47 o 
   2   4  11      757.70      760.11     17.06 o 
   3   4  11      538.68      535.78     14.45 o 
   4   4  11     1074.37     1069.69     20.66 o 
   5   4  11       93.20      115.77      7.85 o 
   6   4  11      497.66      493.84     14.14 o 
   7   4  11       15.64       15.93      4.29 o 
   8   4  11      439.16      427.77     13.65 o 
   9   4  11        9.14        9.05      4.50 o 
  10   4  11      516.91      549.35     24.38 o 
   0   5  11     1176.16     1160.60     36.96 o 
   1   5  11        5.30        7.65      4.34 o 
   2   5  11     1031.64     1037.66     19.22 o 
   3   5  11       29.94       38.22      8.37 o 
   4   5  11      646.18      643.31     16.77 o 
   5   5  11      276.46      253.87     11.17 o 
   6   5  11       87.59       92.10      9.09 o 
   7   5  11      239.90      245.43     24.06 o 
   0   0  12     2775.10     2877.06     75.67 o 
   1   0  12       95.46      101.27     10.21 o 
   2   0  12     2027.29     1920.26     59.51 o 
   3   0  12      612.60      609.80     28.89 o 
   4   0  12      177.59      169.71     13.01 o 
   5   0  12      432.39      435.42     40.11 o 
   6   0  12        0.71        2.41      5.67 o 
   7   0  12      622.45      618.37     23.24 o 
   8   0  12       22.90       18.63      7.31 o 
   9   0  12      951.23      973.85     31.21 o 
  10   0  12       72.25       66.11     10.21 o 
  11   0  12     1168.38     1226.06     30.83 o 
  12   0  12       40.06       74.67     15.24 o 
   1   1  12      644.82      669.55     19.93 o 
   2   1  12      347.76      357.33     10.58 o 
   3   1  12     1215.07     1234.35     20.24 o 
   4   1  12     1154.18     1091.95     25.04 o 
   5   1  12      957.41      937.79     64.23 o 
   6   1  12      498.92      490.08     20.42 o 
   7   1  12      104.35       98.30      8.92 o 
   8   1  12      297.27      297.01     17.02 o 
   9   1  12       54.44       63.85      6.41 o 
  10   1  12      114.54       98.52      7.85 o 
  11   1  12       67.16       75.72      8.47 o 
   0   2  12     1759.43     1731.48     40.34 o 
   1   2  12       23.44       15.72      4.87 o 
   2   2  12     1468.83     1479.12     26.10 o 
   3   2  12      241.84      244.61      9.17 o 
   4   2  12      233.69      219.18      8.88 o 
   5   2  12      313.74      335.77     10.61 o 
   6   2  12       25.26       37.67      5.27 o 
   7   2  12      753.48      767.93     22.24 o 
   8   2  12       25.30       27.38      6.46 o 
   9   2  12     1033.80     1090.60     28.65 o 
  10   2  12       27.22       30.32      6.94 o 
   1   3  12      343.98      364.49     12.84 o 
   2   3  12      119.95      122.41      8.60 o 
   3   3  12      908.48      919.58     20.64 o 
   4   3  12      600.90      596.52     15.58 o 
   5   3  12      865.55      861.93     20.24 o 
   6   3  12      390.95      381.01     11.11 o 
   7   3  12      114.26      105.24      8.08 o 
   8   3  12      325.73      305.52     11.66 o 
   9   3  12       51.81       49.85     13.95 o 
   0   4  12      979.20     1006.09     31.79 o 
   1   4  12       34.07       40.65      6.34 o 
   2   4  12      826.54      843.95     18.77 o 
   3   4  12      235.39      223.57     10.65 o 
   4   4  12      139.58      145.73      8.67 o 
   5   4  12      219.88      215.81     10.31 o 
   6   4  12       16.34       15.11      5.27 o 
   7   4  12      388.16      394.93     17.29 o 
   1   5  12      333.01      332.09     30.48 o 
   2   5  12      109.36      113.87     22.45 o 
   1   0  13      816.54      833.20     36.92 o 
   2   0  13       16.07       12.83      9.62 o 
   3   0  13      494.28      486.22     28.88 o 
   4   0  13       41.24       36.89     11.23 o 
   5   0  13      442.89      458.91     28.88 o 
   6   0  13      136.06      141.15     17.64 o 
   7   0  13      217.70      231.29     24.86 o 
   8   0  13      904.85      955.25     44.95 o 
   9   0  13        1.00       -5.25      6.16 o 
   0   1  13       34.12       32.01      7.31 o 
   1   1  13        3.92        8.42      4.25 o 
   2   1  13      239.59      258.17     17.65 o 
   3   1  13       76.30       58.87      7.41 o 
   4   1  13      529.98      510.32     21.56 o 
   5   1  13      249.87      208.07     36.09 o 
   6   1  13      398.65      401.23     16.23 o 
   7   1  13     1142.27     1146.19     28.11 o 
   8   1  13        0.05       -3.81      5.19 o 
   9   1  13      605.88      546.24     24.38 o 
   1   2  13      623.79      633.80     16.85 o 
   2   2  13      107.68      123.27      8.39 o 
   3   2  13      448.18      430.51     14.02 o 
   4   2  13      125.15      126.92     17.72 o 
   5   2  13      436.88      436.06     14.82 o 
   6   2  13       86.03       74.97      8.92 o 
   7   2  13      197.37      193.82     18.97 o 
   8   2  13      521.13      550.18     24.38 o 
   0   3  13      133.52      132.37     13.01 o 
   1   3  13        2.29        7.04      4.17 o 
   2   3  13      257.34      246.13     15.74 o 
   3   3  13       58.81       59.48      6.99 o 
   4   3  13      270.13      226.93     17.13 o 
   5   3  13      195.99      208.41     11.31 o 
   6   3  13      164.49      178.04     20.85 o 
   1   4  13      463.36      450.88     30.49 o 
   2   4  13       48.28       59.34     16.04 o 
   3   4  13      281.20      280.73     25.67 o 
   2   0  14      595.02      590.58     33.70 o 
   3   0  14      584.77      587.36     33.70 o 
   4   0  14      818.63      828.32     40.13 o 
   5   0  14      186.80      186.07     22.46 o 
   6   0  14      391.88      378.64     28.88 o 
   1   1  14      552.05      545.62     32.10 o 
   2   1  14       22.47       16.04     11.23 o 
   3   1  14      250.68      227.79     24.06 o 
   4   1  14      129.00      109.37     10.89 o 
   5   1  14        0.74        1.60      6.12 o 
   6   1  14      949.08      955.27     31.79 o 
   0   2  14      408.96      374.52     19.83 o 
   1   2  14      122.98      109.09      8.82 o 
   2   2  14      617.96      594.68     19.84 o 
   3   2  14      377.69      389.66     20.42 o 
   4   2  14      542.40      580.90     35.30 o 
                                                 
